# Supplementary material for: Computational Identification of BCR-ABL Oncogenic Signaling as a Candidate Target of Withaferin A and Withanone
Source: Biomolecules. 2022 Jan 26;12(2):212. doi: 10.3390/biom12020212 (PMC8961606; doi:10.3390/biom12020212)
Supplement: Supplementary file 1 [file biomolecules-12-00212-s001.zip]

Archive with 5 entries (5 files):
- 20211228-biomolecules-1423963-Suppl_File_S2.mp4
- 20211228-biomolecules-1423963-Suppl_File_S3.mp4
- 20211228-biomolecules-1423963-Suppl_File_S4.mp4
- 20211228-biomolecules-1423963-Suppl_File_S5.mp4
- 20220108-biomolecules-1423963-Suppl_File_S1.pdf
